# Supplementary material for: Resetting of the NEI-RQL-42 scale model for spectacle and contact lens wearers
Source: PeerJ. 2026 Apr 28;14:e21167. doi: 10.7717/peerj.21167 (PMC13134548; doi:10.7717/peerj.21167)
Supplement: Supplemental Information 1 [file peerj-14-21167-s001.xlsx]

## Sheet: Spectacles Q
CDR nº	Item1	Item2	Item3	Item4	Item5	Item6	Item7	Item8	Item9	Item10	Item11	Item12	Item13	Item14	Item15	Item16	Item17	Item18	Item19	Item20	Item21	Item22	Item23	Item24	Item25	Item26	Item27	Item28	Item29	Item30	Item31	Item32	Item33	Item34	Item35	Item36.A	Item36.B	Item37.A	Item37.B	Item38.A	Item38.B	Item39.A	Item39.B	Item40.A	Item40.B	Item41.A	Item41.B	Item42.A	Item42.B
001A	2	1	1	2	1	2	1	1	1	1	1	2	3	3	1	1	5	4	2	1	5	5	1	1	2	1	2	3	1	2	5	5	1	3	3	1	3	2	4	2	4	2	4	2	4	2	4	1	3
002A	2	1	1	1	1	2	1	1	6	6	1	5	3	3	5	5	5	5	3	1	4	4	1	1	3	2	2	2	1	2	5	5	2	3	3	2	4	2	4	2	4	2	4	2	4	2	4	2	4
003A	4	1	4	1	1	2	1	2	1	1	1	1	3	3	3	3	5	5	1	1	3	3	1	1	3	6	1	1	1	1	5	5	2	3	3	2	4	2	4	2	4	2	4	2	4	2	4	2	4
004A	3	1	1	2	1	1	1	1	1	1	1	1	3	3	3	1	3	5	3	1	4	3	1	2	1	5	3	4	1	2	5	5	2	2	3	2	4	2	4	1	2	2	4	2	4	2	4	2	4
005A	2	2	1	1	1	1	1	1	1	1	1	1	3	3	1	1	5	5	1	1	3	3	1	1	1	2	2	2	1	2	5	5	2	3	3	2	4	2	4	2	4	2	4	2	4	2	4	2	4
006A	3	1	1	1	1	1	1	1	2	2	1	2	3	3	1	1	3	5	1	1	2	2	2	1	2	2	4	3	2	1	4	4	2	3	3	2	4	2	4	2	4	2	4	2	4	2	4	2	4
007A	1	1	1	2	1	2	1	1	2	2	1	1	3	3	1	1	4	5	1	1	3	3	1	1	3	1	2	1	1	2	1	1	2	3	3	2	4	2	4	1	2	1	2	1	2	2	4	2	4
008A	2	2	3	1	1	2	1	1	6	6	1	2	3	3	5	5	4	5	2	1	3	3	2	1	2	2	2	2	1	2	1	1	2	3	3	2	4	1	2	2	4	2	4	2	4	2	4	1	2
009A	3	1	2	1	1	1	1	1	1	1	1	1	3	3	1	1	5	5	1	1	1	1	1	1	1	1	1	2	2	2	5	5	2	1	1	2	4	2	4	2	4	2	4	2	4	2	4	2	4
010A	2	2	1	1	1	2	2	2	6	6	2	1	1	1	5	5	5	4	1	1	2	3	2	2	1	2	2	2	1	2	5	5	2	3	3	2	4	2	4	2	4	2	4	2	4	1	3	1	3
011A	3	1	3	1	1	1	1	1	2	2	1	1	3	3	1	1	4	5	1	2	5	4	2	1	1	2	2	3	1	2	5	5	2	3	3	2	4	2	4	1	2	2	4	2	4	2	4	2	4
012A	2	1	1	1	1	1	1	1	6	6	2	2	3	3	5	5	5	5	2	1	5	5	1	1	1	1	1	2	1	2	5	5	2	2	3	2	4	2	4	2	4	2	4	2	4	2	4	2	4
013A	3	2	1	1	2	4	1	1	6	6	1	4	3	3	5	5	5	5	2	1	1	1	1	1	1	2	6	3	1	2	5	5	2	2	3	2	4	2	4	1	2	2	4	2	4	2	4	2	4
014A	3	1	3	1	1	1	1	1	1	2	1	1	3	3	1	1	5	4	3	1	5	5	1	1	1	2	1	3	1	2	5	5	2	3	3	2	4	2	4	2	4	2	4	2	4	2	4	2	4
015A	3	1	1	2	2	1	1	1	6	6	1	1	3	3	5	5	5	4	1	1	3	3	1	1	2	1	1	3	1	2	5	5	2	3	3	2	4	2	4	2	4	2	4	2	4	2	4	2	4
016A	2	1	1	2	1	2	1	2	6	6	1	1	3	3	5	5	4	4	1	1	3	3	2	1	1	1	2	2	1	2	5	5	2	3	3	2	4	2	4	2	4	2	4	2	4	1	2	2	4
017A	3	1	1	1	2	1	1	1	6	6	1	2	3	2	5	5	5	5	1	1	2	2	1	1	2	2	2	3	1	2	5	5	2	2	3	2	4	2	4	2	4	2	4	2	4	2	4	2	4
018A	2	1	1	1	2	1	1	1	1	1	1	3	3	2	1	1	5	5	1	1	2	2	1	1	1	2	2	2	1	2	5	5	2	2	3	2	4	2	4	2	4	2	4	2	4	2	4	2	4
019A	2	1	1	1	1	1	1	1	6	6	1	6	1	1	5	5	5	5	2	2	4	4	2	1	2	3	1	2	1	1	5	5	2	2	3	2	4	2	4	2	4	1	3	1	3	2	4	1	3
020A	2	1	1	1	1	2	1	1	2	2	1	4	3	2	1	1	5	5	1	1	1	1	1	1	1	1	1	2	1	2	2	5	2	3	3	2	4	2	4	2	4	2	4	2	4	2	4	2	4
021A	3	2	3	2	2	1	1	2	4	3	1	4	1	1	1	1	5	5	1	1	1	1	2	1	2	2	3	3	2	1	5	5	2	3	3	2	4	2	4	1	3	2	4	1	3	2	4	1	2
022A	3	2	3	1	1	1	1	3	6	6	2	2	3	3	5	5	4	5	2	1	4	3	2	1	2	2	2	3	1	2	5	5	2	3	3	2	4	2	4	2	4	1	2	2	4	2	4	2	4
023A	3	2	1	1	2	1	1	1	2	2	2	4	3	2	1	1	4	5	2	1	1	2	1	1	2	1	3	3	1	2	4	5	1	2	2	2	4	2	4	2	4	2	4	1	3	2	4	2	4
024A	3	3	2	1	1	1	2	3	6	6	2	4	3	3	5	5	5	5	3	2	3	3	2	1	3	2	2	3	1	2	5	5	1	2	2	2	4	2	4	1	3	1	3	1	3	2	4	2	4
025A	2	1	1	1	1	1	1	2	6	6	1	6	3	3	5	5	4	5	1	1	1	2	2	1	1	1	1	2	1	2	5	5	2	3	3	2	4	2	4	1	4	2	4	2	4	2	4	1	3
026A	2	1	1	1	1	1	1	1	1	1	1	2	1	1	1	1	4	5	2	1	3	1	1	1	1	1	3	2	2	1	5	5	2	3	3	2	4	2	4	2	4	2	4	2	4	2	4	2	4
027A	2	3	1	1	1	1	1	1	1	1	2	3	1	1	1	1	5	5	1	1	3	3	1	1	1	2	2	3	1	2	5	5	2	2	3	2	4	2	4	2	4	2	4	2	4	2	4	2	4
028A	3	1	3	2	1	2	1	1	1	2	1	3	1	1	1	1	4	5	2	2	5	5	1	1	3	1	1	3	1	2	5	5	2	3	3	2	4	2	4	1	3	2	4	2	4	2	4	1	2
1N	3	3	4	4	1	3	2	1	2	2	3	4	3	3	1	1	2	2	4	4	4	4	2	2	3	2	3	3	2	1	3	3	1	1	1	1	2	1	3	1	1	1	3	1	3	1	2	1	1
2N	3	2	1	2	2	1	1	2	1	2	2	2	1	1	1	1	5	5	4	3	3	3	1	1	1	1	2	3	1	2	5	5	2	2	2	2	4	2	4	2	4	2	4	2	4	1	3	2	4
3N	2	1	3	1	2	1	1	2	6	6	3	4	3	1	5	5	3	5	2	2	3	3	2	1	2	1	2	2	1	1	5	5	2	3	3	2	4	2	4	1	3	1	3	1	3	2	4	2	4
4N	1	1	2	1	1	1	1	1	2	1	1	1	3	3	1	1	3	5	2	1	3	3	1	1	1	1	1	1	1	2	5	5	2	3	3	2	4	2	4	1	3	2	4	2	4	2	4	2	4
5N	1	2	2	1	2	2	2	5	6	6	1	2	3	3	5	5	5	5	1	2	2	2	1	1	2	1	2	1	1	2	5	5	2	3	3	2	4	2	4	2	4	2	4	2	4	2	4	2	4
6N	1	2	4	1	2	1	3	3	2	3	1	3	3	3	1	1	4	5	1	3	3	3	2	1	1	3	3	1	1	2	4	5	2	3	3	2	4	1	2	2	4	2	4	2	4	2	4	2	4
7N	3	2	4	2	3	3	2	2	2	1	2	2	1	2	1	1	2	4	4	3	5	5	1	1	3	1	3	3	1	1	3	3	2	3	2	2	4	2	4	2	4	2	4	2	4	2	4	2	4
8N	3	3	1	1	1	1	1	1	1	2	2	1	3	3	1	1	4	5	1	2	2	4	1	1	3	1	3	3	1	2	5	5	2	3	3	2	4	2	4	2	4	2	4	2	4	2	4	1	2
9N	3	1	2	1	1	1	1	1	1	1	1	3	3	3	1	1	5	5	1	1	3	3	1	1	1	1	1	3	1	2	5	5	1	1	3	2	4	2	4	2	4	2	4	2	4	2	4	2	4
10N	2	1	1	1	1	1	1		1	1	2	3	3	3	1	1	3	5	2	1	3	3	1	1	1	2	1	2	1	2	5	5	2	3	3	2	4	2	4	2	4	2	4	2	4	2	4	2	4
11N	2	1	1	2	2	1	1	2	1	1	1	2	3	1	3	3	5	4	1	2	1	1	1	2	1	2	1	2	1	2	4	4	2	3	3	2	4	2	4	2	4	2	4	2	4	2	4	1	3
12N	3	1	3	2	2	1	2	1	2	2	1	4	3	3	1	1	5	5	1	2	3	3	1	1	3	3	3	3	1	1	3	5	2	2	2	2	4	2	4	2	4	2	4	2	4	2	4	2	4
13N	1	1	1	1	1	2	1	1	2	1	1	1	3	3	1	1	5	5	1	1	2	3	1	1	1	1	1	2	1	2	5	5	2	3	3	2	4	2	4	2	4	2	4	2	4	2	4	2	4
14N	3	3	3	1	1	1	2	3	2	1	2	2	2	2	1	1	4	5	2	4	4	4	2	1	3	4	4	3	1	2	5	5	2	3	3	1	2	2	4	2	4	2	4	1	2	1	3	1	2
15N	2	2	2	1	1	1	1	1	1	1	1	2	3	3	1	1	5	5	1	1	3	3	1	1	1	1	1	1	1	2	1	5	2	3	3	2	4	2	4	2	4	2	4	2	4	2	4	2	4
16N	1	2	1	3	4	2	2	2	6	6	2	6	1	1	5	5	5	5	1	1	3	2	2	1	1	2	2	1	1	2	5	4	1	2	3	2	4	2	4	2	4	2	4	2	4	2	4	1	1
17N	3	1	2	1	1	1	1	1	6	6	1	2	3	3	5	5	5	5	2	1	2	2	1	1	1	2	3	3	1	2	5	5	1	2	3	2	4	2	4	2	4	2	4	2	4	2	4	2	4
18N	2	1	2	1	1	1	1	2	6	6	2	2	3	3	5	5	5	5	2	1	3	4	1	1	1	1	1	2	1	2	5	5	2	3	3	2	4	2	4	2	4	2	4	2	4	2	4	2	4
19N	2	2	1	1	1	2	1	1	2	1	1	1	1	1	1	1	5	4	3	2	2	2	1	2	1	1	1	2	1	2	5	5	2	3	3	2	4	2	4	2	4	2	4	2	4	1	3	1	3
20N	2	1	3	1	2	1	1	1	2	2	1	1	3	3	1	1	5	5	3	3	3	3	2	1	2	2	2	2	2	2	5	5	2	3	3	2	4	2	4	2	4	2	4	2	4	2	4	1	2
21N	3	1	3	1	2	2	1	1	2	2	2	2	3	3	1	1	5	4	2	2	2	2	1	1	1	2	2	3	2	2	3	5	1	3	3	2	4	2	4	2	4	2	4	2	4	2	4	2	4
22N	2	2	1	2	1	1	1	2	1	1	1	1	3	3	1	1	4	5	1	1	3	3	2	1	1	2	2	2	1	2	5	5	2	3	3	2	4	2	4	2	4	2	4	2	4	2	4	2	4
23N	3	4	1	1	1	1	1	1	1	1	4	4	3	3	5	5	5	5	1	1	5	3	2	1	2	1	4	3	1	2	3	5	1	3	3	2	4	2	4	2	4	2	4	2	4	2	4	2	4
24N	3	3	1	1	1	1	3	3	6	1	2	1	3	3	1	1	5	5	2	1	1	1	1	1	1	2	2	3	1	2	5	5	2	3	3	2	4	2	4	2	4	2	4	1	3	2	4	2	4
25N	1	3	1	1	1	1	3	4	1	1	2	2	3	3	1	1	5	1	3	1	1	2	1	1	2	1	2	1	1	1	5	5	2	3	3	2	4	2	4	2	4	2	4	2	4	2	4	2	4
26N	2	1	1	2	1	1	1	3	6	6	1	6	2	1	1	1	5	5	1	3	2	2	1	1	1	1	1	2	1	1	5	5	1	3	3	2	4	2	4	2	4	2	4	2	4	2	4	2	4
27N	3	1	2	1	2	1	1	1	1	1	1	4	3	3	1	1	4	4	5	2	4	2	1	1	2	1	1	3	1	2	5	5	2	3	3	1	2	2	4	2	4	2	4	2	4	2	4	1	3
28N	2	1	1	1	2	2	1	2	1	1	1	2	3	3	1	1	4	4	1	2	4	4	1	1	1	1	1	2	2	2	5	5	2	3	3	2	4	2	4	2	4	2	4	2	4	2	4	1	2
29N	3	1	1	1	1	2	1	1	1	1	1	6	3	3	1	1	4	5	3	2	3	3	1	1	1	1	3	3	1	2	5	5	2	3	2	2	4	2	4	1	3	2	4	2	4	2	4	2	4
30N	3	2	3	1	1	2	1	1	4	1	1	1	3	3	1	1	2	5	1	2	5	5	2	1	1	1	2	3	1	1	5	5	2	3	3	2	4	2	4	2	4	2	4	2	4	2	4	2	4
31N	3	1	1	1	1	2	1	1	1	1	1	2	3	3	1	1	4	5	1	3	5	3	1	1	1	1	1	2	1	2	5	5	2	3	3	2	4	2	4	2	4	2	4	2	4	2	4	2	4
32N	3	1	1	1	2	2	1	1	1	1	1	2	3	3	1	1	5	5	1	1	2	2	1	1	1	1	1	3	1	1	5	5	2	2	3	2	4	2	4	2	4	2	4	2	4	2	4	2	4
34N	3	3	4	1	2	1	1	2	1	1	2	1	1	1	1	1	4	4	2	1	3	4	2	2	4	3	4	3	2	2	5	5	2	3	3	2	4	2	4	2	4	2	4	2	4	2	4	2	4
35N	3	1	4	1	1	2	1	2	2	2	2	4	1	1	1	1	2	5	1	4	3	3	3	1	3	4	2	3	1	2	5	5	2	3	2	2	4	2	4	1	2	2	4	2	4	2	4	1	3
36N	2	1	1	1	1	1	1	1	1	1	1	2	1	1	1	1	5	5	1	1	1	1	1	1	1	1	3	2	2	2	5	5	1	2	2	2	4	2	4	2	4	2	4	2	4	2	4	2	4
I001	3	1	1	1	2	1	1	1	1	1	1	6	3	3	1	1	4	5	1	1	1	1	1	1	1	2	5	3	2	1	5	5	1	1	1	2	4	2	4	2	4	2	4	2	4	2	4	2	4
I002	1	1	2	1	1	1	1	1	1	1	1	3	3	3	2	3	4	5	2	2	1	1	1	2	1	1	2	1	1	2	5	5	2	3	3	2	4	2	4	2	4	2	4	2	4	2	4	2	4
I003	2	1	2	1	1	1	1	1	2	1	1	1	3	3	1	1	3	4	2	1	2	3	2	1	1	1	1	2	1	2	5	5	2	3	3	2	4	2	4	2	4	2	4	2	4	2	4	2	4
I004	2	1	1	1	2	2	1	1	2	2	1	2	3	3	1	1	4	5	1	1	3	2	1	1	1	1	2	1	1	1	4	5	2	3	3	2	4	2	4	2	4	2	4	2	4	2	4	1	3
I005	3	1	1	1	2	1	1	1	1	1	1	1	3	3	1	1	5	4	2	1	2	4	1	2	1	2	2	3	1	2	5	5	2	3	3	1	3	2	4	2	4	2	4	2	4	2	4	2	4
I006	2	1	1	1	1	1	1	1	6	6	1	3	3	3	5	5	5	5	1	1	1	2	1	1	2	1	1	2	1	1	5	5	2	3	3	2	4	2	4	2	4	2	4	2	4	2	4	2	4
I007	2	1	1	1	2	1	1	1	1	1	1	2	3	3	1	1	4	3	1	1	3	3	1	1	1	1	1	3	1	2	5	5	2	2	3	2	4	2	4	2	4	2	4	2	4	2	4	2	4
I008	2	1	1	1	2	1	1	1	1	2	1	2	3	1	1	1	4	4	2	1	3	3	1	1	2	2	2	2	1	1	5	5	2	3	3	2	4	1	3	2	4	2	4	2	4	2	4	2	4
I009	2	1	1	1	1	2	1	1	3	2	1	1	3	3	1	1	4	5	1	1	1	1	1	1	1	1	1	2	1	2	5	5	2	3	3	2	4	2	4	1	3	2	4	2	4	2	4	2	4
I010	3	2	1	1	1	1	1	2	1	1	2	3	1	1	1	1	4	5	1	1	1	1	2	1	1	1	1	3	1	2	5	5	2	2	3	2	0	2	4	2	4	2	4	2	4	2	4	2	4
I011	3	3	1	2	1	1	1	3	6	6	1	1	1	1	1	1	1	4	2	1	5	4	2	2	1	2	1	3	1	2	1	5	2	2	3	1	3	2	4	2	4	2	4	2	4	1	3	1	3
I012	2	1	1	1	2	1	1	1	1	2	1	2	1	1	1	1	2	5	1	1	3	2	1	1	2	1	1	2	1	2	5	5	2	2	3	2	4	2	4	2	4	2	4	2	4	2	4	1	3

## Sheet: CL Q
CDR nº	Item1	Item2	Item3	Item4	Item5	Item6	Item7	Item8	Item9	Item10	Item11	Item12	Item13	Item14	Item15	Item16	Item17	Item18	Item19	Item20	Item21	Item22	Item23	Item24	Item25	Item26	Item27	Item28	Item29	Item30	Item31	Item32	Item33	Item34	Item35	Item36.A	Item36.B	Item37.A	Item37.B	Item38.A	Item38.B	Item39.A	Item39.B	Item40.A	Item40.B	Item41.A	Item41.B	Item42.A	Item42.B
001A	2	1	2	1	1	2	1	1	1	1	1	2	3	3	1	1	4	4	3	2	5	5	2	2	1	2	1	3	1	2	5	4	2	3	3	2	4	2	4	1	3	2	4	2	4	1	3	1	3
002A	2	2	4	1	1	2	1	1	6	6	1	2	3	3	5	5	3	4	4	2	4	4	2	3	3	3	2	2	2	2	3	3	2	3	3	1	3	1	3	2	4	1	3	2	4	1	2	1	3
003A	4	1	4	1	1	2	1	1	1	1	1	1	3	3	3	3	5	4	3	2	3	3	1	1	3	1	1	1	1	2	5	5	2	3	3	1	2	2	4	2	4	2	4	2	4	1	3	1	3
004A	3	1	3	1	1	1	1	1	2	1	1	1	3	3	1	1	4	4	4	3	4	4	2	3	2	2	2	4	1	2	4	5	2	3	3	2	4	1	2	2	4	1	2	2	4	1	2	1	3
005A	2	2	3	1	1	1	1	1	1	1	1	1	3	3	1	1	5	4	4	1	3	3	2	2	2	2	1	2	1	2	4	4	2	3	3	2	4	2	4	2	4	1	3	1	3	1	3	1	2
006A	3	1	3	1	1	1	1	1	2	2	1	1	3	3	1	1	3	5	3	2	2	2	2	1	2	2	1	3	1	2	2	2	2	3	3	1	3	1	3	2	4	2	4	2	4	2	4	1	3
007A	1	1	1	2	1	2	1	1	2	2	1	1	3	3	1	1	4	5	1	1	3	3	1	1	3	1	2	1	1	2	5	5	2	3	3	2	4	2	4	2	4	2	4	2	4	2	4	2	4
008A	2	2	3	1	1	2	1	1	6	6	1	2	3	3	5	5	3	4	4	1	3	3	3	1	3	3	1	2	1	1	2	3	2	3	3	2	4	2	4	1	2	1	2	2	4	1	2	1	2
009A	3	1	3	1	1	1	1	1	1	1	1	1	3	3	1	1	5	4	2	1	1	1	1	1	1	1	1	2	1	2	5	5	2	3	3	2	4	2	4	2	4	2	4	2	4	2	4	2	4
010A	2	2	2	1	1	1	2	2	6	6	2	1	1	1	5	5	4	4	3	2	3	4	2	2	1	2	1	2	1	2	4	5	2	3	3	2	4	1	2	2	4	1	2	2	4	1	3	1	4
011A	3	1	3	1	1	1	1	1	2	2	1	1	3	3	1	1	4	4	3	2	5	4	2	2	1	2	2	3	1	2	5	5	2	3	3	2	4	1	3	2	4	2	4	2	4	2	4	2	4
012A	2	2	2	1	1	1	1	1	6	6	1	2	3	3	5	5	4	4	5	1	5	5	1	3	1	1	1	2	1	2	5	5	2	3	3	2	4	2	4	2	4	2	4	2	4	1	2	2	4
013A	3	1	3	1	1	4	1	1	6	6	1	1	3	3	5	5	5	4	3	3	1	1	2	2	1	2	1	3	1	2	4	4	2	3	3	2	4	1	2	2	4	1	2	2	4	2	4	2	4
014A	3	1	3	1	1	1	1	1	1	2	1	1	3	3	1	1	4	3	4	2	5	5	2	1	1	2	1	3	1	2	5	5	2	3	3	1	3	1	3	1	3	1	3	1	3	1	2	1	2
015A	3	1	1	1	1	1	1	1	6	6	1	1	3	3	5	5	5	4	1	1	3	3	1	2	2	1	1	3	1	2	5	5	2	3	3	1	3	2	4	2	4	2	4	2	4	1	3	2	4
016A	2	1	1	2	1	1	1	1	6	6	1	1	3	3	5	5	4	4	1	1	3	3	2	1	1	1	2	2	1	2	5	5	2	3	3	2	4	2	4	2	4	2	4	2	4	1	1	2	4
017A	3	1	2	1	1	1	1	1	6	6	1	1	3	2	5	5	5	4	3	1	2	2	1	2	2	2	1	3	1	2	5	5	2	3	3	1	3	2	4	2	4	1	3	2	4	1	3	1	3
018A	2	1	1	1	1	1	1	1	1	1	1	1	3	2	1	1	5	4	4	1	2	2	1	3	1	2	2	2	1	2	5	5	2	3	3	2	4	2	4	2	4	1	2	2	4	1	2	1	3
019A	2	2	4	1	1	1	1	1	6	6	2	2	1	1	5	5	5	4	4	3	4	4	3	2	2	4	1	2	1	2	3	3	2	3	3	2	4	1	3	2	4	1	2	1	3	1	2	1	2
020A	2	2	3	1	1	1	1	1	2	2	2	1	3	2	1	1	5	5	3	1	1	3	1	1	1	1	1	2	1	2	3	5	2	3	3	2	4	2	4	2	4	1	3	2	4	1	3	2	4
021A	3	2	3	1	1	1	1	2	4	3	1	3	1	1	1	1	4	4	3	3	5	5	2	2	1	2	1	3	1	1	5	5	2	3	3	2	4	2	4	1	3	1	3	1	3	2	4	1	2
022A	3	1	2	1	1	1	1	2	6	6	1	1	3	3	5	5	3	4	2	1	4	3	2	2	3	2	2	3	1	2	5	5	2	3	3	2	4	2	4	1	3	2	4	2	4	2	4	1	2
023A	3	1	3	1	1	2	2	1	2	2	1	1	3	3	1	1	4	4	5	3	3	3	1	2	3	1	1	3	1	2	2	5	2	3	3	2	4	1	2	2	4	2	4	2	4	1	2	1	1
024A	3	2	3	1	1	1	2	2	6	6	1	3	3	3	5	5	4	4	5	3	3	3	2	2	3	2	2	3	1	2	5	5	2	3	3	2	4	1	2	1	3	1	3	1	3	1	2	1	2
025A	2	1	3	1	1	1	1	2	6	6	1	6	3	3	5	5	3	4	4	3	1	2	1	2	1	1	1	2	1	2	4	5	2	3	3	1	3	1	2	2	4	1	2	1	3	1	3	1	3
026A	2	1	3	1	1	2	2	2	6	6	1	1	1	1	1	1	3	4	3	2	3	1	1	2	2	1	2	2	1	2	3	3	2	3	3	2	4	1	3	1	3	1	3	1	3	1	2	1	2
027A	2	1	3	1	1	1	1	2	2	1	1	1	1	1	1	1	5	4	4	2	3	3	1	2	1	2	2	3	1	2	5	5	2	3	3	2	4	2	4	2	4	1	3	2	4	1	2	1	3
028A	3	1	3	2	1	2	2	2	2	2	2	1	1	1	1	1	3	4	4	4	5	5	1	2	4	2	1	3	1	2	5	5	2	3	3	1	2	2	4	1	3	2	4	1	3	1	2	1	2
1N	3	1	3	2	1	2	1	1	1	1	2	1	3	3	1	1	3	4	4	2	3	3	1	1	1	1	1	3	1	1	1	1	2	2	2	1	3	2	4	2	4	2	4	2	4	2	3	2	2
2N	3	2	3	1	1	1	2	3	3	3	2	1	2	1	3	2	4	4	5	4	3	3	2	2	1	2	1	2	1	2	3	3	2	3	3	2	4	1	3	1	3	2	4	2	4	1	3	1	3
3N	2	1	3	1	1	2	2	2	6	6	2	2	3	1	5	5	4	3	5	3	3	3	1	2	3	1	1	1	1	2	4	5	2	3	3	1	2	2	4	2	4	2	4	1	3	1	3	1	2
4N	1	1	3	1	1	1	1	1	2	1	1	1	3	3	1	1	4	4	3	2	3	3	2	2	1	1	1	1	1	2	5	5	2	3	3	2	4	2	4	2	4	2	4	1	3	1	3	1	3
5N	1	2	3	2	1	3	2	5	6	6	1	2	3	3	5	5	4	4	4	2	2	2	2	2	3	1	1	1	1	2	4	4	2	3	3	1	3	2	4	1	3	1	2	1	2	1	3	1	2
6N	1	2	4	1	1	1	3	3	2	3	1	1	3	3	1	1	5	4	4	3	3	3	2	2	2	3	1	1	1	2	5	5	2	3	3	1	2	2	4	2	4	2	4	2	4	1	2	1	2
7N	3	3	4	2	2	4	2	2	2	1	2	1	1	2	1	1	4	3	6	4	5	5	2	2	3	2	1	3	1	1	5	4	2	3	2	2	4	2	4	2	4	2	4	2	4	1	3	1	3
8N	3	3	1	1	1	1	3	3	1	2	2	1	3	3	1	1	4	3	4	3	2	4	1	2	3	1	1	3	1	2	5	5	2	3	3	2	4	1	2	2	4	2	4	2	4	1	2	1	3
9N	3	1	2	1	1	1	1	1	1	1	1	1	3	3	1	1	5	5	3	1	3	3	1	1	1	1	1	3	1	2	5	5	2	3	3	2	4	2	4	2	4	2	4	2	4	2	4	2	4
10N	2	1	1	1	1	1	1	1	2	1	1	1	3	3	1	1	3	5	4	1	3	3	1	1	1	2	1	2	1	2	5	5	2	3	3	2	4	2	4	2	4	2	4	2	4	2	4	2	4
11N	2	1	3	1	1	1	1	2	1	1	2	2	3	1	3	3	5	4	2	4	1	1	2	3	1	3	1	2	1	2	5	5	2	3	3	2	4	1	2	2	4	1	2	1	2	1	2	1	3
12N	3	1	1	1	1	1	2	2	1	1	1	1	3	3	1	1	5	3	1	2	3	3	1	2	3	1	1	3	1	2	1	1	2	3	3	1	2	1	3	2	4	2	4	2	4	1	2	2	4
13N	1	3	1	1	1	2	2	2	2	1	1	2	2	2	1	1	5	5	1	1	2	3	1	1	1	1	1	2	1	2	5	5	2	3	3	2	4	2	4	2	4	2	4	2	4	2	4	2	4
14N	3	2	3	1	1	1	2	2	2	1	2	1	3	3	1	1	4	3	5	3	4	4	3	3	3	4	6	3	1	2	5	5	2	3	3	2	4	1	3	2	4	1	2	1	2	1	2	1	2
15N	2	1	4	1	1	1	3	3	1	1	1	1	3	3	1	1	5	5	3	3	4	4	1	1	1	2	1	1	1	1	1	5	2	3	3	1	2	2	4	2	4	2	4	2	4	1	2	1	3
16N	1	1	3	2	1	2	2	2	6	6	2	4	1	1	5	5	3	3	3	3	3	2	2	2	3	2	2	1	1	2	4	4	1	2	3	1	2	2	4	1	2	1	1	1	1	1	1	1	1
17N	3	1	3	1	1	1	1	1	6	6	1	2	3	3	5	5	5	4	3	1	2	2	1	1	1	2	1	3	1	2	5	5	2	3	3	2	4	2	4	2	4	2	4	2	4	1	3	1	4
18N	2	1	3	1	1	1	1	2	6	6	2	2	3	3	5	5	5	3	4	2	3	4	1	2	1	1	1	2	1	2	4	3	2	3	3	2	4	2	4	2	4	1	3	1	3	2	4	1	2
19N	2	1	1	1	1	2	1	1	2	1	1	2	1	1	1	1	4	4	4	2	2	2	1	2	1	1	1	2	1	2	5	5	2	3	3	2	4	2	4	2	4	2	4	2	4	1	2	1	2
20N	2	1	3	1	1	1	1	1	2	2	1	1	3	3	1	1	5	5	6	3	3	3	1	1	2	2	2	2	2	2	5	5	2	3	3	2	4	2	4	2	4	2	4	2	4	2	4	1	2
21N	3	1	3	1	1	2	1	1	2	2	1	2	3	3	1	1	5	4	3	2	2	1	1	1	1	2	2	3	1	1	4	4	2	3	3	2	4	2	4	2	4	2	4	2	4	2	4	2	4
22N	2	4	1	1	1	1	4	4	1	1	4	1	1	1	1	1	4	5	1	1	3	3	3	1	1	5	1	2	2	2	2	2	2	3	3	2	4	1	1	2	4	1	1	1	1	2	4	2	4
23N	3	1	4	1	1	1	1	2	1	1	1	1	3	3	5	5	5	5	1	1	5	3	2	2	2	1	1	3	1	2	1	5	2	3	3	2	4	2	4	2	4	2	4	2	4	2	4	2	4
24N	3	2	1	1	1	1	2	2	2	1	2	1	3	3	1	1	3	5	2	1	1	1	1	1	1	1	1	2	1	2	5	5	2	3	3	2	4	2	4	2	4	2	4	1	3	2	4	2	4
25N	1	2	1	1	1	1	2	2	2	2	2	2	3	3	1	1	4	3	6	2	1	2	2	2	3	2	1	1	1	2	4	5	2	3	3	2	4	2	4	2	4	1	3	1	3	1	2	1	2
26N	2	1	3	1	1	1	1	4	1	1	1	1	1	1	1	1	5	4	4	3	2	2	1	1	1	1	1	2	1	1	5	5	2	3	3	1	2	2	4	2	4	2	4	2	4	2	4	2	4
27N	3	1	2	1	1	1	1	1	1	1	1	1	3	3	1	1	5	4	5	1	4	2	1	2	3	2	1	3	1	2	5	5	2	3	3	1	2	2	4	2	4	1	2	1	3	2	4	1	3
28N	2	1	1	1	2	2	1	2	1	2	1	1	3	3	1	1	4	4	1	2	4	4	1	2	1	1	1	2	1	2	5	5	2	3	3	2	4	2	4	2	4	2	4	2	4	2	4	2	4
29N	3	6	1	1	1	2	1	1	1	1	1	1	3	3	1	1	4	4	3	2	3	3	1	2	1	1	1	3	1	2	5	5	2	3	3	2	4	2	4	1	3	2	4	2	4	1	3	1	3
30N	3	3	2	2	1	1	4	4	4	1	1	1	3	2	1	1	1	5	1	2	5	5	2	1	1	3	1	3	1	1	5	5	2	3	3	2	4	2	4	2	4	2	4	2	4	2	4	2	4
31N	3	1	1	1	1	2	2	2	6	6	1	1	3	3	3	5	4	3	5	3	5	3	2	2	1	1	1	2	1	2	5	5	2	3	3	1	2	2	4	2	4	1	2	2	4	2	4	2	4
32N	3	1	3	1	1	2	1	1	2	1	1	1	3	3	1	1	5	4	3	2	2	2	2	2	1	1	1	3	1	1	3	4	2	3	3	1	3	1	3	2	4	2	4	1	3	2	4	1	3
34N	3	3	4	1	1	1	1	3	2	1	2	1	1	1	1	1	1	4	4	4	3	3	2	2	1	3	2	3	2	2	5	5	2	3	3	2	4	2	4	2	4	1	2	2	4	2	4	1	3
35N	3	3	5	3	3	3	3	4	4	4	4	2	1	1	1	1	2	4	2	4	3	3	4	2	3	4	2	3	1	2	5	5	2	2	3	2	4	1	2	1	1	2	4	1	2	2	4	1	3
36N	2	3	1	1	2	1	3	3	5	5	2	2	1	1	4	4	5	5	3	2	3	2	2	1	1	3	2	2	1	2	5	2	1	2	2	2	4	1	3	2	4	1	3	1	3	2	4	2	4
I001	3	1	1	1	1	1	1	1	1	1	1	1	3	3	1	1	4	4	4	1	4	4	1	1	2	2	2	3	1	1	5	5	2	3	3	2	4	2	4	2	4	2	4	2	4	1	2	1	2
I002	2	1	1	1	1	1	1	1	1	1	1	3	3	3	3	3	4	5	3	2	1	1	1	2	1	1	2	1	1	2	5	5	2	3	3	2	4	2	4	2	4	2	4	2	4	2	4	2	4
I003	2	1	2	1	1	1	1	1	2	1	2	1	3	3	1	1	3	3	6	2	2	4	1	3	1	1	1	2	1	2	5	5	2	3	3	2	4	2	4	2	4	2	4	2	4	2	4	2	4
I004	2	1	1	1	1	1	1	1	1	1	1	1	3	3	1	1	4	4	3	2	3	2	1	2	1	1	1	1	1	2	5	5	2	3	3	2	4	2	4	2	4	2	4	2	4	1	3	2	4
I005	3	2	3	1	1	1	1	2	2	1	1	1	3	3	1	1	4	4	2	2	2	4	2	2	1	3	2	3	1	2	5	5	2	3	3	2	4	2	4	2	4	1	3	1	3	2	4	2	4
I006	2	1	1	1	1	1	1	1	6	6	1	1	3	3	5	5	5	4	4	1	1	1	1	2	3	1	1	2	1	2	5	5	2	3	3	2	4	2	4	2	4	2	4	2	4	1	2	1	2
I007	2	2	4	1	1	2	1	1	4	3	2	1	3	3	1	1	1	5	4	4	3	3	2	2	1	2	1	3	1	2	3	3	2	3	3	2	4	1	2	1	1	1	2	2	4	1	3	2	4
I008	2	1	1	1	1	1	1	1	1	2	1	1	3	1	1	1	4	4	2	1	3	3	1	1	2	1	1	2	1	2	5	5	2	3	3	2	4	2	4	2	4	2	4	2	4	2	4	2	4
I009	2	1	3	2	1	2	1	1	4	3	1	1	3	3	1	1	3	3	4	3	3	3	2	2	2	2	1	2	2	2	5	4	2	3	3	2	4	1	2	1	3	1	3	1	3	1	3	1	3
I010	3	3	1	1	1	1	1	3	1	1	2	2	1	1	1	1	4	3	3	1	1	1	2	3	1	2	1	3	1	2	5	5	2	2	3	2	4	1	2	2	4	1	3	1	3	1	3	1	3
I011	3	3	1	3	1	1	1	3	6	6	2	1	1	1	1	1	1	4	3	1	5	4	3	2	1	4	3	3	1	2	1	5	2	3	3	1	3	2	4	2	4	2	4	2	4	1	3	1	3
I012	2	2	3	1	1	1	2	2	3	3	1	1	1	1	1	1	1	4	3	1	3	3	2	2	2	2	1	1	1	2	5	5	2	3	3	2	4	2	4	1	2	2	4	2	4	1	2	1	2
